# Supplementary material for: Chalcone Derivative Induces Flagellar Disruption and Autophagic Phenotype in Phytomonas serpens In Vitro
Source: Pathogens. 2023 Mar 7;12(3):423. doi: 10.3390/pathogens12030423 (PMC10051746; doi:10.3390/pathogens12030423)
Supplement: Supplementary file 1 [file pathogens-12-00423-s001.zip]

Archive with 1 entries (1 files):
- pathogens-2228305-supplementary.pdf
